# Supplementary material for: 3′dNTP Binding Is Modulated during Primer Synthesis and Translesion by Human PrimPol
Source: Int J Mol Sci. 2023 Dec 19;25(1):51. doi: 10.3390/ijms25010051 (PMC10778844; doi:10.3390/ijms25010051)
Supplement: Supplementary file 1 [file ijms-25-00051-s001.zip]

Archive with 1 entries (1 files):
- ijms-2776200-supplementary.pdf
